# Supplementary material for: NDRG2 Expression in Breast Cancer Cells Downregulates PD-L1 Expression and Restores T Cell Proliferation in Tumor-Coculture
Source: Cancers (Basel). 2021 Dec 4;13(23):6112. doi: 10.3390/cancers13236112 (PMC8656534; doi:10.3390/cancers13236112)
Supplement: Supplementary file 1 [file cancers-13-06112-s001.zip]

Archive with 1 entries (1 files):
- cancers-1497161-supplementary.pdf
